# Supplementary material for: The Yearlong Effect of COVID-19 on Food Safety: Consumer Practices and Perceptions Using Longitudinal Consumer Surveys and Focus Groups
Source: Foods. 2025 Feb 7;14(4):551. doi: 10.3390/foods14040551 (PMC11854136; doi:10.3390/foods14040551)
Supplement: Supplementary file 1 [file foods-14-00551-s001.zip]

Archive with 1 entries (1 files):
- foods-3396664-supplementary.pdf
